# Supplementary material for: A Guide for the Design of Evolve and Resequencing Studies
Source: Mol Biol Evol. 2013 Nov 9;31(2):474–83. doi: 10.1093/molbev/mst221 (PMC3907048; doi:10.1093/molbev/mst221)
Supplement: Supplementary Data [file supp_mst221_supplementary-file2.xlsx]

## Sheet: teststat
sampleid	AUC	pAUC (<0.01)	pAUC (<0.001)
cmh	0.808534	0.000644875	5.9983e-05
cmh	0.770358	0.00337673	9.39143e-05
cmh	0.795342	0.000658266	3.69535e-05
cmh	0.769482	0.00155195	6.94228e-05
cmh	0.82996	7.67574e-05	7.23899e-07
cmh	0.837354	0.00372009	0.000297103
cmh	0.792225	0.00189844	6.23393e-05
cmh	0.802971	0.000587958	3.84162e-05
cmh	0.806941	0.000784807	5.00902e-06
cmh	0.79843	0.00059569	2.24811e-05
fst	0.787246	0.000844256	7.93845e-05
fst	0.74502	0.00332961	9.67238e-05
fst	0.776394	0.000657164	3.68705e-05
fst	0.74219	0.00159052	7.03604e-05
fst	0.794727	0.000176665	1.06317e-05
fst	0.806517	0.00339265	0.000284346
fst	0.777381	0.00193973	6.89515e-05
fst	0.772198	0.000587899	3.85877e-05
fst	0.783909	0.000784204	5.00902e-06
fst	0.773809	0.00059569	2.24811e-05
dif	0.699663	0.00106438	6.14108e-05
dif	0.749684	0.00312277	9.71465e-05
dif	0.72435	0.00066806	3.66875e-05
dif	0.735792	0.00137372	6.51197e-05
dif	0.742212	0.000115129	1.08516e-06
dif	0.746792	0.00337922	0.000258403
dif	0.713901	0.00114406	6.83022e-05
dif	0.72417	0.000398442	2.3656e-05
dif	0.717754	0.000771346	3.47846e-06
dif	0.700441	0.000316161	1.29732e-05
ass	0.780873	0.0010331	7.08579e-05
ass	0.738137	0.00316537	0.000112226
ass	0.772353	0.000971601	3.68566e-05
ass	0.737901	0.00163628	6.04209e-05
ass	0.80834	0.0003499	2.31229e-05
ass	0.804433	0.00300596	0.000267685
ass	0.765196	0.00191093	6.70379e-05
ass	0.773999	0.000587427	3.95042e-05
ass	0.782116	0.000816452	5.01056e-06
ass	0.771953	0.000595597	2.23979e-05

## Sheet: lr
sampleid	AUC	pAUC (<0.01)	pAUC (<0.001)
inc.LR	0.808534	0.000644875	5.9983e-05
inc.LR	0.770358	0.00337673	9.39143e-05
inc.LR	0.795342	0.000658266	3.69535e-05
inc.LR	0.769482	0.00155195	6.94228e-05
inc.LR	0.82996	7.67574e-05	7.23899e-07
inc.LR	0.837354	0.00372009	0.000297103
inc.LR	0.792225	0.00189844	6.23393e-05
inc.LR	0.802971	0.000587958	3.84162e-05
inc.LR	0.806941	0.000784807	5.00902e-06
inc.LR	0.79843	0.00059569	2.24811e-05
exc.LR	0.642094	0.00368205	0.000206833
exc.LR	0.641082	0.00419595	0.000340927
exc.LR	0.685366	0.00275722	6.4479e-05
exc.LR	0.626051	0.00401051	0.000309226
exc.LR	0.733541	0.00490183	0.000243854
exc.LR	0.680783	0.00446428	0.000345858
exc.LR	0.731359	0.00444942	0.000290127
exc.LR	0.65811	0.0032421	6.12738e-05
exc.LR	0.678921	0.00289993	7.63477e-05
exc.LR	0.75535	0.00399816	0.000245424

## Sheet: generation01
sampleid	AUC	pAUC (<0.01)	pAUC (<0.001)
g10	0.752651	0.00398073	0.000249082
g10	0.825991	0.0046257	0.000266437
g10	0.793932	0.00341098	0.000205141
g10	0.794889	0.00372286	0.000264108
g10	0.734772	0.00351896	0.000214758
g10	0.78291	0.00378389	0.000226555
g10	0.74938	0.00370662	0.000264783
g10	0.790372	0.00354345	0.000219831
g10	0.774121	0.00331037	0.000115751
g10	0.774984	0.00406775	0.00026159
g20	0.757251	0.00438651	0.000318547
g20	0.834886	0.00391551	0.000112473
g20	0.801266	0.00404923	0.000255526
g20	0.796794	0.00390873	0.000178672
g20	0.754469	0.00267631	7.04754e-05
g20	0.784752	0.00432387	0.000281529
g20	0.753126	0.00414683	0.00025889
g20	0.791227	0.00398797	0.000233063
g20	0.758484	0.00167573	3.38417e-05
g20	0.783513	0.00447177	0.00030236
g40	0.770366	0.00388742	0.000223964
g40	0.798029	0.00215511	2.65168e-05
g40	0.798312	0.00423367	0.000259811
g40	0.771952	0.00380324	0.000229596
g40	0.765904	0.00194354	2.81022e-05
g40	0.76377	0.00445723	0.000294908
g40	0.764175	0.00396555	0.000201613
g40	0.783252	0.00430286	0.000215527
g40	0.780568	0.00171332	3.1836e-05
g40	0.78023	0.00469912	0.000269539
g60	0.764043	0.00391847	0.000227187
g60	0.810415	0.00252904	2.25723e-05
g60	0.806757	0.00443396	0.000251097
g60	0.788413	0.00400221	0.00027457
g60	0.782914	0.0023	2.59747e-05
g60	0.773967	0.00477487	0.000330063
g60	0.775044	0.00435718	0.000243321
g60	0.790812	0.00386782	0.000143299
g60	0.801976	0.00251637	5.08031e-05
g60	0.787774	0.00503092	0.00032112
g80	0.763148	0.00410588	0.000250949
g80	0.817244	0.00313033	3.09625e-05
g80	0.829581	0.00463963	0.000281023
g80	0.798851	0.00444633	0.000302614
g80	0.805482	0.00285929	2.90281e-05
g80	0.800024	0.00488102	0.000302257
g80	0.780871	0.00470608	0.000283213
g80	0.789674	0.00385021	0.000146344
g80	0.809338	0.00299859	9.10957e-05
g80	0.796948	0.00527034	0.000360934
g100	0.767593	0.0041482	0.00022813
g100	0.825585	0.00355267	5.08975e-05
g100	0.839546	0.0047439	0.000275676
g100	0.807233	0.00485845	0.000306972
g100	0.802049	0.00336422	4.90024e-05
g100	0.809174	0.00507434	0.000308272
g100	0.787222	0.00479993	0.000303751
g100	0.801042	0.00397378	0.000164533
g100	0.822724	0.00344851	0.000119144
g100	0.805752	0.00540141	0.000375357
g150	0.777255	0.00433341	0.000276835
g150	0.838729	0.00415464	0.000112794
g150	0.842581	0.00523857	0.000298426
g150	0.817729	0.00544133	0.000368675
g150	0.817763	0.00401271	0.000119304
g150	0.821388	0.00537662	0.000354285
g150	0.796117	0.0047352	0.000303992
g150	0.821428	0.00428304	0.00021029
g150	0.835929	0.0040886	0.000184843
g150	0.826047	0.00535986	0.000369768
g200	0.78264	0.00455404	0.000306302
g200	0.840272	0.00465166	0.000150857
g200	0.84519	0.00543429	0.0003399
g200	0.828384	0.00554333	0.000384063
g200	0.822109	0.0044829	0.000161607
g200	0.822734	0.00549932	0.000381696
g200	0.807422	0.00474967	0.000297875
g200	0.835536	0.00452559	0.000235447
g200	0.846903	0.00440115	0.000225201
g200	0.831019	0.00554351	0.000367544
g250	0.784695	0.00468394	0.000339317
g250	0.844884	0.00476867	0.000161047
g250	0.85094	0.00550316	0.000351419
g250	0.833329	0.00557875	0.000400191
g250	0.819003	0.00453632	0.000162246
g250	0.825261	0.00549044	0.0003812
g250	0.81116	0.00483727	0.000302025
g250	0.840406	0.00473899	0.000242817
g250	0.848153	0.00435685	0.00023693
g250	0.834247	0.00544474	0.000365608
g300	0.788809	0.00478269	0.000352151
g300	0.8455	0.00479156	0.000164008
g300	0.850836	0.00553915	0.000362483
g300	0.833895	0.00545018	0.000375494
g300	0.815825	0.00452028	0.000171314
g300	0.830255	0.00547863	0.000389914
g300	0.815768	0.0048763	0.000300285
g300	0.841133	0.00481631	0.000255394
g300	0.847439	0.00446559	0.000249069
g300	0.838487	0.00543744	0.000364063

## Sheet: generation0025
sampleid	AUC	pAUC (<0.01)	pAUC (<0.001)
g10	0.60222	0.000557023	1.23881e-05
g10	0.580329	0.000387268	6.51139e-06
g10	0.621264	0.000334632	6.47436e-06
g10	0.614402	0.000420119	2.0047e-05
g10	0.591048	0.000427135	8.12749e-06
g10	0.631135	0.000275204	8.02643e-07
g10	0.62101	0.000331845	5.96515e-06
g10	0.618543	0.00037015	3.49857e-06
g10	0.590526	0.000371152	6.56916e-06
g10	0.6931	0.00104066	2.82801e-05
g20	0.685178	0.00119955	3.03043e-05
g20	0.631731	0.00105594	2.0019e-05
g20	0.649782	0.000890496	3.67082e-05
g20	0.67148	0.000956277	3.42642e-05
g20	0.623985	0.00107671	2.64428e-05
g20	0.651768	0.00100139	1.54745e-05
g20	0.675691	0.00111922	2.55968e-05
g20	0.677855	0.000895475	2.77375e-05
g20	0.632525	0.000973042	4.19014e-05
g20	0.684734	0.00157299	5.72274e-05
g40	0.736892	0.00269732	9.24387e-05
g40	0.71288	0.00231005	0.000104285
g40	0.695091	0.00246186	0.000114094
g40	0.752351	0.00216092	8.14582e-05
g40	0.687845	0.00215491	0.000106158
g40	0.691458	0.00197486	9.21502e-05
g40	0.721274	0.00216503	8.5595e-05
g40	0.695104	0.00220038	0.000105881
g40	0.695659	0.00153474	7.33388e-05
g40	0.787947	0.00249533	0.000138332
g60	0.788216	0.00362586	0.000205626
g60	0.730023	0.00294913	0.000163998
g60	0.718568	0.00306984	0.000202253
g60	0.776229	0.00317347	0.000199236
g60	0.706446	0.00312408	0.000201867
g60	0.738298	0.0029617	0.000161174
g60	0.744084	0.00303425	0.000178115
g60	0.721173	0.00268023	0.000158617
g60	0.753176	0.00239714	0.000100239
g60	0.802724	0.00336318	0.000182898
g80	0.787989	0.00430702	0.00028052
g80	0.739142	0.0033589	0.000197672
g80	0.760561	0.00373311	0.000257964
g80	0.793819	0.00378117	0.000228006
g80	0.721277	0.0034368	0.000246779
g80	0.749617	0.00374941	0.000212165
g80	0.754279	0.00357882	0.000245347
g80	0.730438	0.00306664	0.000188922
g80	0.771857	0.0030607	0.000150415
g80	0.816136	0.00367319	0.000184514
g100	0.775885	0.00455334	0.000324932
g100	0.74674	0.00396213	0.000265234
g100	0.774755	0.00410572	0.000260033
g100	0.7926	0.00407591	0.000261737
g100	0.73587	0.00385502	0.000262417
g100	0.768178	0.00413837	0.000271913
g100	0.764545	0.0039253	0.000280951
g100	0.745463	0.00350298	0.000216933
g100	0.768119	0.00353766	0.000228368
g100	0.802156	0.00399832	0.000193083
g150	0.791848	0.00515758	0.000401869
g150	0.741827	0.00461352	0.000331675
g150	0.798464	0.00458516	0.00026441
g150	0.789064	0.00456022	0.000280805
g150	0.745639	0.00431776	0.000323986
g150	0.772178	0.00454584	0.000328709
g150	0.78064	0.0043155	0.000330293
g150	0.776174	0.00401847	0.00021919
g150	0.781131	0.00431567	0.000308025
g150	0.817532	0.00435764	0.000202681
g200	0.79227	0.00530437	0.00040044
g200	0.736158	0.00484588	0.000341756
g200	0.797994	0.00486904	0.000320818
g200	0.790293	0.00477258	0.000321356
g200	0.752144	0.00490562	0.000356146
g200	0.777021	0.00527694	0.000364699
g200	0.786865	0.00462482	0.000337198
g200	0.781354	0.00463787	0.000262782
g200	0.784263	0.00462609	0.000316273
g200	0.831535	0.00474484	0.000172915
g250	0.780387	0.00549998	0.000401331
g250	0.742091	0.00492679	0.000336434
g250	0.7934	0.00519524	0.000365524
g250	0.796213	0.00517753	0.000359568
g250	0.769283	0.00507544	0.000355536
g250	0.781963	0.00554418	0.000407589
g250	0.79922	0.0050211	0.000333112
g250	0.783204	0.00494895	0.000288844
g250	0.793848	0.00499942	0.000329384
g250	0.836561	0.00507122	0.000194688
g300	0.783543	0.00574667	0.000403144
g300	0.741649	0.00485377	0.000322533
g300	0.79467	0.00536767	0.000403183
g300	0.800793	0.00546955	0.000376684
g300	0.770338	0.0051622	0.000363832
g300	0.772431	0.00559853	0.000404728
g300	0.799335	0.00525914	0.000332625
g300	0.789375	0.00518343	0.000326618
g300	0.80479	0.0052114	0.000338051
g300	0.843468	0.00527578	0.000233891

## Sheet: replicate01
sampleid	AUC	pAUC	pAUC
r1	0.755476	0.00171645	4.77113e-05
r1	0.702743	0.000981149	4.59868e-06
r1	0.742004	0.00224396	9.764e-05
r1	0.686211	0.00218619	7.11137e-05
r1	0.737464	0.00146802	2.4034e-06
r1	0.714934	0.00284861	0.000114863
r1	0.729742	0.00203844	4.67209e-05
r1	0.698013	0.000956852	1.10699e-05
r1	0.771235	0.00260933	0.00010491
r1	0.661439	0.00157866	4.45987e-05
r3	0.796666	0.00383541	0.000150758
r3	0.757487	0.00231142	2.29144e-05
r3	0.810606	0.00428809	0.000223741
r3	0.754093	0.00449249	0.000288442
r3	0.805918	0.00211562	1.24684e-05
r3	0.780126	0.00439255	0.000270208
r3	0.800445	0.00467356	0.00030892
r3	0.763033	0.00314144	0.000131239
r3	0.823454	0.00497363	0.000282556
r3	0.759568	0.00210781	5.81253e-05
r5	0.816832	0.0044032	0.000183762
r5	0.798686	0.00339759	7.12519e-05
r5	0.828779	0.00557969	0.000373891
r5	0.779903	0.00491013	0.000358755
r5	0.822491	0.00242766	1.54867e-05
r5	0.791112	0.00470166	0.000323401
r5	0.818716	0.00514965	0.000339703
r5	0.796111	0.00413131	0.000139183
r5	0.850004	0.00534333	0.000369005
r5	0.795172	0.00235288	6.27948e-05
r10	0.841063	0.00417491	8.34995e-05
r10	0.814061	0.00414618	0.00018908
r10	0.856769	0.0054361	0.000318031
r10	0.815	0.00558567	0.000432177
r10	0.831916	0.00282664	1.93951e-05
r10	0.809533	0.00510025	0.000386979
r10	0.828949	0.00530055	0.000360224
r10	0.807623	0.00433785	0.00017618
r10	0.86162	0.00500829	0.000287113
r10	0.816876	0.00242252	6.89162e-05
r15	0.865894	0.00478151	0.000181361
r15	0.835483	0.00428549	0.000212129
r15	0.869892	0.0055326	0.000309233
r15	0.832665	0.00573487	0.000455233
r15	0.848743	0.00281348	1.66405e-05
r15	0.821319	0.0047013	0.000361204
r15	0.8388	0.00535137	0.000319914
r15	0.812492	0.00428618	0.000172064
r15	0.858918	0.00546974	0.000354791
r15	0.828447	0.00242923	7.15904e-05
r20	0.870232	0.0052007	0.000263068
r20	0.846579	0.00473417	0.000236972
r20	0.864898	0.00579631	0.000346023
r20	0.843684	0.00559223	0.000396238
r20	0.848056	0.00335759	2.28883e-05
r20	0.832845	0.00460321	0.000351163
r20	0.842522	0.00498515	0.000207865
r20	0.808661	0.00408163	0.000145689
r20	0.856734	0.00540744	0.000315372
r20	0.837954	0.00271272	8.35049e-05

## Sheet: replicate0025
sampleid	AUC	pAUC (<0.01)	pAUC (<0.001)
r1	0.622893	0.000731492	2.36304e-05
r1	0.672669	0.00120347	4.41179e-05
r1	0.65921	0.00118218	3.70125e-05
r1	0.666517	0.00117795	4.01571e-05
r1	0.641891	0.00111475	3.10753e-05
r1	0.704731	0.00110678	3.65141e-05
r1	0.639451	0.000934101	3.47802e-05
r1	0.663046	0.000888093	3.67854e-05
r1	0.717983	0.00149698	5.64491e-05
r1	0.628563	0.0008116	1.52388e-05
r3	0.72821	0.00259761	0.000141738
r3	0.742731	0.00308253	0.000163753
r3	0.774336	0.00325229	0.000174877
r3	0.76067	0.00313378	0.000168815
r3	0.752893	0.0031484	0.000179547
r3	0.807621	0.00325319	0.000179961
r3	0.734985	0.00291926	0.000155479
r3	0.759817	0.00313465	0.000169409
r3	0.797942	0.00370999	0.0002387
r3	0.742008	0.0030292	0.00017455
r5	0.790521	0.00369938	0.000266314
r5	0.775576	0.00415448	0.000282224
r5	0.799959	0.00439946	0.000322683
r5	0.801144	0.00438653	0.000258827
r5	0.780428	0.0045201	0.000331548
r5	0.845043	0.00424587	0.000320637
r5	0.786799	0.0042564	0.000325037
r5	0.760816	0.00421507	0.000288644
r5	0.838763	0.00492593	0.000339788
r5	0.787212	0.0037173	0.000288287
r10	0.823269	0.0051363	0.0004155
r10	0.80373	0.00494643	0.000395037
r10	0.825603	0.00536254	0.000440687
r10	0.829012	0.00540412	0.000425641
r10	0.813134	0.00538368	0.000458645
r10	0.865744	0.00564166	0.000466247
r10	0.819397	0.00540328	0.000475549
r10	0.858802	0.00516465	0.000433657
r10	0.868698	0.00584086	0.000450953
r10	0.79924	0.00539561	0.000444654
r15	0.837434	0.00559884	0.000484224
r15	0.819286	0.00528992	0.000450616
r15	0.843889	0.00574567	0.000490551
r15	0.856013	0.005902	0.000486503
r15	0.827568	0.00547645	0.000492249
r15	0.881138	0.00627071	0.000528517
r15	0.830693	0.00542097	0.000504669
r15	0.885941	0.00574254	0.000502789
r15	0.866278	0.0061539	0.000523174
r15	0.814057	0.00559293	0.000496809
r20	0.848648	0.00586421	0.000520703
r20	0.848954	0.00553089	0.000469507
r20	0.858601	0.00614426	0.000538428
r20	0.874012	0.00609502	0.000523289
r20	0.828938	0.00564789	0.000498272
r20	0.885986	0.00633709	0.000546982
r20	0.848269	0.00572165	0.000519842
r20	0.905999	0.00610273	0.000536519
r20	0.874447	0.00631179	0.000541279
r20	0.819522	0.00579614	0.000520385

## Sheet: Ne01
sampleid	AUC	pAUC (<0.01)	pAUC (<0.001)
N250	0.747025	0.00164405	2.60322e-05
N250	0.724276	0.000656634	1.62218e-05
N250	0.750092	0.00227867	9.84489e-05
N250	0.744827	0.00103369	1.30462e-05
N250	0.727879	0.00185078	2.02122e-05
N250	0.725538	0.00183854	2.89704e-05
N250	0.73225	0.00207804	7.73188e-05
N250	0.751491	0.0011561	2.96397e-05
N250	0.71567	0.00147958	4.87235e-05
N250	0.773435	0.00235981	9.06637e-05
N500	0.744117	0.00305709	0.000114551
N500	0.75435	0.00263793	0.000108218
N500	0.747772	0.00324088	0.00012827
N500	0.777049	0.00206319	2.24408e-05
N500	0.782096	0.00298292	8.17045e-05
N500	0.738031	0.00308378	0.000114147
N500	0.77053	0.00249035	4.23676e-05
N500	0.780151	0.00357834	0.000134319
N500	0.757314	0.00284572	0.00012573
N500	0.755008	0.00229077	0.000100261
N1000	0.764721	0.00335588	9.10371e-05
N1000	0.777884	0.00352717	0.000179157
N1000	0.788717	0.0045788	0.000260106
N1000	0.821504	0.00369116	0.000151529
N1000	0.753615	0.00242144	3.2829e-05
N1000	0.813621	0.00468218	0.000249605
N1000	0.776145	0.00399497	0.000167543
N1000	0.794151	0.004368	0.000276576
N1000	0.773955	0.0026383	6.25278e-05
N1000	0.786246	0.00381176	0.00025577
N2000	0.773748	0.00454511	0.000251887
N2000	0.79526	0.0047228	0.000329538
N2000	0.79033	0.00434458	0.000195191
N2000	0.789514	0.00488425	0.000322929
N2000	0.80244	0.00441398	0.00015714
N2000	0.787274	0.00476439	0.000318053
N2000	0.799673	0.00512568	0.000354863
N2000	0.779879	0.00478799	0.000345526
N2000	0.831548	0.00542401	0.000423088
N2000	0.804346	0.00506192	0.000298232
N4000	0.843515	0.00532779	0.000282462
N4000	0.770746	0.00490266	0.000366324
N4000	0.83192	0.00439375	7.86184e-05
N4000	0.81883	0.00603736	0.00042191
N4000	0.797561	0.00507158	0.000376372
N4000	0.822065	0.00513791	0.000354817
N4000	0.811753	0.00521908	0.000384646
N4000	0.784465	0.0049891	0.000383116
N4000	0.784972	0.00403871	0.000174107
N4000	0.75801	0.00530214	0.000373661
N8000	0.871461	0.00550216	0.000419007
N8000	0.808901	0.00552056	0.000412848
N8000	0.802068	0.00518511	0.000373156
N8000	0.798707	0.00601654	0.000556628
N8000	0.857136	0.00512558	0.00036061
N8000	0.774702	0.00539889	0.000480703
N8000	0.797137	0.00414159	7.1794e-05
N8000	0.802952	0.00533621	0.00047557
N8000	0.798577	0.00585379	0.000513704
N8000	0.791055	0.00531061	0.000440895

## Sheet: Ne0025
sampleid	AUC	pAUC (<0.01)	pAUC (<0.001)
N250	0.652611	0.000940824	3.73789e-05
N250	0.578078	0.000534571	8.94876e-06
N250	0.67387	0.000576163	1.65764e-05
N250	0.672942	0.000648021	7.65973e-06
N250	0.672013	0.000847922	3.21979e-05
N250	0.614436	0.000556366	8.47821e-06
N250	0.66079	0.000696124	5.76534e-06
N250	0.661053	0.000787533	1.29611e-05
N250	0.661407	0.00118261	4.62293e-05
N250	0.608352	0.000794458	1.12606e-05
N500	0.743973	0.00144627	3.79441e-05
N500	0.678991	0.00163347	4.53823e-05
N500	0.724859	0.00149974	8.08098e-05
N500	0.692797	0.00117772	3.28951e-05
N500	0.683135	0.00145543	5.57754e-05
N500	0.700526	0.00150756	6.54002e-05
N500	0.729792	0.00145269	5.56894e-05
N500	0.697331	0.00131839	5.9085e-05
N500	0.720568	0.00151441	5.97392e-05
N500	0.71564	0.00140787	6.36293e-05
N1000	0.739501	0.0026125	0.000179493
N1000	0.75284	0.00317692	0.000183362
N1000	0.760878	0.00284335	0.000148286
N1000	0.717758	0.00264287	0.000154833
N1000	0.759004	0.00318206	0.000183169
N1000	0.724211	0.00257587	0.000127237
N1000	0.763041	0.00280473	0.000151143
N1000	0.748384	0.00276065	0.000154292
N1000	0.758415	0.00306136	0.000176494
N1000	0.761374	0.00315025	0.000183047
N2000	0.803098	0.004236	0.000312919
N2000	0.828953	0.00466644	0.000271842
N2000	0.797676	0.00471519	0.000371523
N2000	0.805221	0.00465428	0.000343411
N2000	0.792262	0.00479522	0.00035645
N2000	0.764657	0.0047843	0.000373109
N2000	0.754232	0.00402259	0.00030285
N2000	0.760667	0.00424218	0.00034808
N2000	0.784136	0.00465294	0.000367416
N2000	0.781212	0.00425906	0.000336426
N4000	0.790839	0.00475887	0.00042257
N4000	0.824164	0.00503981	0.000441705
N4000	0.816375	0.00483402	0.000440373
N4000	0.775488	0.00454695	0.000395232
N4000	0.833224	0.00548257	0.000421201
N4000	0.765712	0.00486584	0.000421574
N4000	0.769569	0.0050448	0.000399962
N4000	0.786331	0.00472421	0.000423315
N4000	0.76536	0.00467787	0.000392123
N4000	0.822776	0.0054717	0.000493747
N8000	0.804434	0.00520294	0.000442425
N8000	0.836287	0.00577249	0.000524805
N8000	0.784785	0.00479894	0.000428514
N8000	0.830402	0.00560409	0.000526744
N8000	0.809544	0.00555719	0.000495165
N8000	0.808317	0.00512316	0.000450877
N8000	0.823408	0.00556476	0.000527371
N8000	0.828602	0.00501722	0.000446531
N8000	0.84612	0.00556224	0.000506181
N8000	0.832135	0.00548048	0.00047363

## Sheet: chromosomes01
sampleid	AUC	pAUC (<0.01)	pAUC (<0.001)
c50	0.73071	0.000853591	1.2453e-05
c50	0.734712	0.000616277	2.04486e-05
c50	0.788095	0.00125499	3.0663e-05
c50	0.766972	0.00127505	3.8255e-05
c50	0.725495	0.00079913	7.46436e-06
c50	0.754022	0.00136517	2.97349e-05
c50	0.704068	0.000710439	4.45566e-06
c50	0.667741	0.000691037	1.26722e-05
c50	0.724871	0.00069104	1.43181e-06
c50	0.723851	0.00116053	1.42356e-05
c100	0.784064	0.00105707	1.21294e-05
c100	0.804678	0.00136165	1.22754e-05
c100	0.775667	0.000632641	7.98507e-06
c100	0.723259	0.000893443	2.3244e-05
c100	0.745908	0.000916427	1.40017e-05
c100	0.810147	0.00123321	2.48226e-06
c100	0.762909	0.000891623	2.12336e-05
c100	0.806313	0.00167041	2.28175e-05
c100	0.738913	0.00148017	4.77064e-05
c100	0.8094	0.0012778	1.4744e-05
c200	0.792952	0.00194944	3.9717e-05
c200	0.778092	0.00233578	6.37195e-05
c200	0.8143	0.00223989	9.10414e-05
c200	0.706207	0.000551094	7.66777e-06
c200	0.783553	0.0012607	2.03106e-05
c200	0.791514	0.00304023	9.94117e-05
c200	0.816854	0.00279709	0.000114398
c200	0.817511	0.00381592	0.000143217
c200	0.790162	0.00170198	3.16681e-05
c200	0.844669	0.00289984	0.000133422
c500	0.795247	0.00377035	0.000180682
c500	0.780307	0.00207224	5.01731e-05
c500	0.800351	0.00258559	3.31125e-05
c500	0.80595	0.00387995	0.000168843
c500	0.792116	0.00222608	4.47541e-05
c500	0.793219	0.00376365	0.000207657
c500	0.77783	0.00299915	9.63093e-05
c500	0.72676	0.00171977	3.02809e-05
c500	0.804789	0.00444972	0.000266437
c500	0.788158	0.00343526	0.0001556
c1000	0.787521	0.00378373	0.000138075
c1000	0.835328	0.00260633	2.88945e-05
c1000	0.768956	0.0029386	4.44195e-05
c1000	0.780098	0.00435299	0.000208222
c1000	0.770542	0.0016976	3.39926e-05
c1000	0.793024	0.0042749	0.000236599
c1000	0.792169	0.00402272	0.000167802
c1000	0.775987	0.00355943	0.000227342
c1000	0.762159	0.00193965	3.28437e-05
c1000	0.804447	0.00471909	0.000297623
c2000	0.771148	0.00489071	0.000358697
c2000	0.75431	0.00480361	0.000323233
c2000	0.77497	0.00489619	0.000284768
c2000	0.801951	0.003596	0.000133709
c2000	0.780066	0.00406219	0.0001055
c2000	0.747072	0.0040661	0.000219453
c2000	0.804112	0.00457192	0.000285694
c2000	0.761783	0.00501485	0.000329929
c2000	0.750465	0.00490649	0.000370714
c2000	0.780814	0.00446065	0.0002831

## Sheet: chromosomes0025
sampleid	AUC	pAUC (<0.01)	pAUC (<0.001)
c50	0.755474	0.000981477	3.3629e-05
c50	0.746687	0.00124208	3.38021e-05
c50	0.728323	0.00127512	1.46145e-05
c50	0.768407	0.00130038	2.01906e-05
c50	0.715434	0.000855688	1.18217e-05
c50	0.753232	0.00158613	5.25333e-05
c50	0.759559	0.00135404	4.49503e-05
c50	0.776093	0.0014776	3.03667e-05
c50	0.744537	0.00139696	3.44997e-05
c50	0.715173	0.00191233	6.24723e-05
c100	0.788918	0.00205802	6.73172e-05
c100	0.794083	0.00139166	1.73936e-05
c100	0.77619	0.00228959	7.33211e-05
c100	0.769126	0.00227999	9.18251e-05
c100	0.785172	0.00184252	7.71745e-05
c100	0.765271	0.00221128	9.87904e-05
c100	0.755538	0.00105266	9.13415e-06
c100	0.800446	0.00245208	0.000140596
c100	0.792681	0.00225094	6.47778e-05
c100	0.7713	0.0020478	8.24855e-05
c200	0.787776	0.00250099	0.000101969
c200	0.818578	0.00272649	0.000128094
c200	0.825737	0.00275219	0.000111003
c200	0.751481	0.00278381	0.000128929
c200	0.778127	0.00260135	0.000103143
c200	0.806933	0.00304695	0.000110727
c200	0.789346	0.00292331	0.000121576
c200	0.833618	0.00314648	0.000109226
c200	0.779739	0.00296836	0.000158406
c200	0.800041	0.00263044	0.000142151
c500	0.780206	0.00320886	0.000185957
c500	0.726053	0.00260071	0.000147073
c500	0.808253	0.00311248	0.000162366
c500	0.759323	0.00256254	0.000140238
c500	0.79839	0.00320691	0.00010713
c500	0.763914	0.00273894	0.000166877
c500	0.763172	0.00302797	0.000128854
c500	0.752675	0.00231812	0.000134524
c500	0.739971	0.00242847	0.000119046
c500	0.781567	0.00341354	0.000182889
c1000	0.769861	0.00295448	0.000146688
c1000	0.733122	0.00246199	0.00013232
c1000	0.806933	0.00348499	0.000221189
c1000	0.748605	0.00319584	0.000191118
c1000	0.77911	0.00307958	0.000152818
c1000	0.738858	0.00276087	0.000133405
c1000	0.721786	0.00247049	0.000148349
c1000	0.723173	0.00276865	0.000144765
c1000	0.699927	0.00246047	0.000108165
c1000	0.764102	0.00297135	0.000182219
c2000	0.763668	0.00310286	0.000183502
c2000	0.740577	0.0028698	0.000171222
c2000	0.717515	0.00262551	0.00012752
c2000	0.707343	0.00281673	0.000145689
c2000	0.755394	0.0038784	0.000242784
c2000	0.739905	0.00277062	0.000124744
c2000	0.714636	0.00253023	0.000184969
c2000	0.711526	0.00296886	0.00017593
c2000	0.72618	0.00258292	0.0001571
c2000	0.687222	0.00248865	0.00016013

[truncated: 6 more sheets: drift01, drift0025, tradeoff01, tradeoff0025, powerN500, powerN2000]
